# Supplementary material for: Unlocking Demography: Developing an eDNA‐Based Toolkit to Measure Sex Ratios From Populations
Source: Mol Ecol Resour. 2025 Dec 18;26(1):e70089. doi: 10.1111/1755-0998.70089 (PMC12715386; doi:10.1111/1755-0998.70089)
Supplement: Supplementary file 1 — Data S1: men70089‐sup‐0001‐Supinfo.zip. [file MEN-26-e70089-s001.zip]

Archive with 3 entries (3 files):
- men70089-sup-0002-FigureS1-S3-TableS1-S4@Suppl_info_Didaskalou_et_al._2025.docx
- men70089-sup-0001-FigureS1-S5.docx
- men70089-sup-0003-TableS2025@Suppl_tables_Didaskalou_et_al_2025.xlsx
