# Supplementary material for: Unlocking Demography: Developing an eDNA‐Based Toolkit to Measure Sex Ratios From Populations
Source: Mol Ecol Resour. 2025 Dec 18;26(1):e70089. doi: 10.1111/1755-0998.70089 (PMC12715386; doi:10.1111/1755-0998.70089)
Supplement: Supplementary file 1 — Data S1: men70089‐sup‐0001‐Supinfo.zip. [file MEN-26-e70089-s001.zip › men70089-sup-0003-TableS2025@Suppl_tables_Didaskalou_et_al_2025.xlsx]

## Sheet: Table S1
Table S1. Sequences and modifications of primers and competitive probes for loci L68, L28981, mtDNA marker ND4 and nuclear markers targeting coding regions (DN59906 and DN55850; Meilink et al., 2025). The “+” signifies the location of locked nucleic acids (LNAs).
Oligo name	Sequence (5'- 3')
L68 forward primer	GCTGCACATTACTCGACATATG
L68 reverse primer	TGAGAACAGAAGGCCTCG
L68 common allele probe	6FAM – TGA+CATG+A+T+AGAAGA+CAA – IABkFQ
L68 male allele probe	HEX – TGACATG+A+C+AGAAGA+CAA – IABkFQ
L28981 forward primer	ATACAGTGATGCCTTTCG
L28981 reverse primer	ATTCATGCAACACCTCATTG
L28981 common allele probe	6FAM – TGCGGCATT+T+C+AATTTTT – IABKFQ
L28981 male allele probe	HEX – TGCGG+CATT+T+A+AATT+TTT – IABkFQ
ND4 forward primer	CCTAGTCATCGCCGCTATT
ND4 reverse primer	TGATGAGATAAGCCCGTGTG
ND4 probe	6FAM – ACACCGTTA – ZEN – AGCCTAACAGGG – IABkFQ
DN59906 forward	AATGAGAGCCTCGTTCAAGC
DN59906 reverse	GGCTTTTAGGTCACAGCACA
DN59906 probe	6FAM – AGAAGTTCTTAATTCCAAACCCTGA – BHQ1
DN55850 forward	ACGATGCTCATCACCTTTGC
DN55850 reverse	TGCATGACCAGACCAGAGAT
DN55850 probe	6FAM – CGCATACCAAAGGGCACCCAATT – BHQ1

## Sheet: Table S2
Table S2. Concentrations (copies/µl) of common and male-specific allele and their ratio common-to-male (C/M) for locus 68 (L68) and 28981 (L28981) from T. ivanbureschi DNA samples.
		L68			L28981
Sex	Sample	Common	Male	Ratio C / M	Common	Male	Ratio C / M
Female	781	662.2	0	x	322.3	0	x
Female	782	990	0	x	337.7	0	x
Female	783	524.7	0	x	294.8	0	x
Female	784	617.1	0	x	258.5	0	x
Female	785	662.2	0	x	229.9	0	x
Female	2111	577.5	0	x	190.3	0	x
Female	2112	727.1	0	x	174.9	0	x
Female	2114	823.9	0	x	302.5	0	x
Female	2115	355.3	0	x	120.78	0	x
Female	2116	676.5	0	x	152.9	0	x
Female	2117	887.7	0	x	239.8	0	x
Female	2118	762.3	0	x	476.3	0	x
Female	2119	665.5	0	x	262.9	0	x
Female	2121	539	0	x	217.8	0	x
Female	6955	1122	0	x	246.4	0	x
Male	2127	536.8	166.1	3.23	172.7	46.42	3.7
Male	758	386.1	86.9	4.4	177.1	31.9	5.6
Male	759	693	97.9	7.1	217.8	23.1	9.3
Male	761	423.5	143	2.97	131.01	49.5	2.6
Male	762	595.1	155.1	3.8	262.9	0	x
Male	763	690.8	80.3	8.6	250.8	28.27	8.9
Male	769	6182	625.9	9.9	93.06	9.68	9.6
Male	770	1100	209	5.3	180.4	41.58	4.3
Male	771	291.5	41.8	7	129.8	0	x
Male	2095	482.9	67.1	7.3	244.2	66	3.7
Male	2096	770	638	6.5	463.1	79.2	5.9
Male	2098	723.8	70.4	10.2	292.6	33.55	8.7
Male	2099	832.7	138.6	6	267.3	91.3	2.9
Male	2103	1069.2	174.9	6.1	364.1	39.71	9.2
Male	2104	764.5	67.1	11.4	399.3	52.03	7.7
Male	2110	1859	289.3	6.4	477.4	55.22	8.6
Male	6951	4103	330	12.4	348.7	106.7	3.3
Male	6952	3234	702.9	4.6	431.2	0	x
Male	6953	2365	434.5	5.44	394.9	40.7	9.7
Male	6954	5731	553.3	10.4	708.4	195.8	3.6
Male	M4	481.8	100.1	4.8	63.8	4.51	14
Male	M10	514.8	80.3	6.4	75.9	22	3.5
Male	M16	positive	positive	~	633.6	66	9.6

## Sheet: Table S3
Table S3. Concentrations (copies/µl) of common and male specific allele for locus 68 (L68) and the common-to-male (C/M) ratio from mock sex ratio samples. Concentrations are generated from 3 replicates merged into one well. STDV: standard deviation, RSD%: relative standard deviation.
		L68
Ratio	Series	Common	Male	Ratio C / M
1M	A	497.2	62.7	7.9
	B	558.8	177.1	3.16
	C	652.3	80.3	8.1
3M:1F	A	697.4	105.6	6.6
	B	607.2	70.4	8.6
	C	597.3	69.3	8.7
2M:1F	A	682	74.8	9.2
	B	673.2	96.8	7
	C	606.1	71.5	8.5
1M:1F	A	663.3	38.5	17.3
	B	755.7	105.6	7.1
	C	619.3	40.7	15
2M:2F	A	522.5	44	11.8
	B	645.7	56.1	11.6
	C	617.1	46.2	13.3
1M:2F	A	705.1	24.42	29
	B	695.2	57.2	12.3
	C	621.5	23.54	26
1M:3F	A	617.1	18.59	33
	B	696.3	52.8	13.1
	C	766.7	18.48	42
1F	A	672.1	0	x
	B	650.1	0	x
	C	513.7	0	x
	Average	638.87
	STDV	69.31
	RSD %	10.85

## Sheet: Table S4
Table S4. Concentrations (copies/µ) of common and male allele for locus 68 (L68), their common-to-male (C/M) ratio and concentrations (copies/µl) of mtDNA marker ND4 from eDNA samples. Reps denotes number of ddPCR replicates merged into one.
		ND4	L68
Ratio	Sample	mtDNA	Common	Male	Ratio C / M
1M	1A1	874.5	153.58	10.47	14.67
	1A2	193.6	7.02	0.17	x
	1A3	212.3	54.02	19.63	2.75
2M:1F	2A1	1180.3	287.79	72.36	3.98
	2A2	515.9	25.12	1.58	15.9
	2A3	2336.4	391.38	67.26	5.82
3M:1F	3A1	4785	1428.48	260.45	5.48
	3A2	1321.1	165.9	24.6	6.74
	3A3	2289.1	237.58	37.15	6.4
1M:1F	4A1	210.1	2.43	0.17	x
	4A2	717.2	179.84	35.58	5.05
	4A3	1289.2	127.91	26.47	4.83
1F	5A1	533.5	8.02	0	x
	5A2	104.5	3.98	0	x
	5A3	356.4	21.8	0	x
1M:2F	6A1	1403.6	48.9	1.06	46.11
	6A2	1019.7	55.33	1.75	31.61
	6A3	2816	146.15	8.57	17.06
1M:3F	7A1	859.1	16.13	0.27	x
	7A2	6182	2121.72	3.5	605.9
	7A3	1646.7	148	16.27	9.1
2M:2F	8A1	1602.7	274.34	18.45	14.87
	8A2	407	75.63	15.29	4.95
	8A3	1146.2	63.6	2.28	27.86
Control	9A1	0	0	0	x
	9A2	0	0	0	x
	9A3	0	0	0	x
	ddPCR :	3 reps	6 reps

## Sheet: Table S5
Table S5. Concentrations (copies/µl) of common and male-specific nuclear markers and the ratio of common markers from T. ivanbureschi DNA samples. Common nuclear markers DN59906 and DN55850 target coding regions that are presumed to be single copy. STDV: standard deviation, RSD%: percentage of relative standard deviation.
	Common			Male	Ratios
Sample	L68	DN59906	DN55850	L68	L68/ DN59906	L68/ DN55850
female	1049.9	109.9	83.4	0	9.6	12.6
female	1429.6	123.7	91	0	11.6	15.7
female	1159.7	102.8	88.4	0	11.3	13.1
male	1090.2	77.1	81.5	340.2	14.1	13.4
male	930.4	55.6	41.9	222.3	16.7	22.2
male	948.2	49.7	71.2	127.7	19.1	13.3
male	703.2	43.6	54.2	224.4	16.1	13
				Average	14.1	14.8
				STDV	3.4	3.4
				RSD%	24.4	23.3

## Sheet: Table S6
Table S6. Weight (g) measurements of individuals used in the eDNA experiments.
Individual	Weight (g)
F1	10.9
F2	11.8
F3	12.2
F4	12.4
F5	13.3
F6	9.6
F7	8.9
F8	11
F9	11.3
F10	9.9
F11	9.7
F12	10.3
F13	9.4
M1	7.6
M2	8.6
M3	6
M4	8.9
M5	8
M6	8.9
M7	7
M8	6.7
M9	5.5
M10	6.3
M11	7
M12	11
M13	14

## Sheet: Table S7
Table S7. Female, male and total mass (g) of each container used for the eDNA experiments. Total-to-male and Male-to-total mass ratios were used for mass correction of Common-to-male and Male-to-common allele ratios.
Ratio	Sample	Female mass (g)	Male mass (g)	Total mass (g)	Total-to-male	Male-to-total
1M	1A1	0	7.6	7.6	1	1
	1A2	0	11	11	1	1
	1A3	0	14	14	1	1
2M:1F	2A1	10.9	14.6	25.5	1.74658	0.572549
	2A2	13.3	13.7	27	1.9708	0.507407
	2A3	11	13.5	24.5	1.81481	0.55102
3M:1F	3A1	11.8	25.8	37.6	1.45736	0.68617
	3A2	9.6	20.4	30	1.47059	0.68
	3A3	9.9	20	29.9	1.495	0.668896
1M:1F	4A1	12.2	7	19.2	2.74286	0.364583
	4A2	8.9	8	16.9	2.1125	0.473373
	4A3	11.3	8.6	19.9	2.31395	0.432161
1F	5A1	12.4	0	12.4	x	x
	5A2	10.3	0	10.3	x	x
	5A3	9.4	0	9.4	x	x
1M:2F	6A1	22.9	6.7	29.6	4.41791	0.226351
	6A2	21	8.9	29.9	3.35955	0.297659
	6A3	20.7	6.3	27	4.28571	0.233333
1M:3F	7A1	31.2	5.5	36.7	6.67273	0.149864
	7A2	33.9	7	40.9	5.84286	0.171149
	7A3	33.9	8.9	42.8	4.80899	0.207944
2M:2F	8A1	19.6	13.3	32.9	2.47368	0.404255
	8A2	21.9	14.9	36.8	2.4698	0.404891
	8A3	21.8	15.6	37.4	2.39744	0.417112
Control	9A1	0	0	0	x	x
	9A2	0	0	0	x	x
	9A3	0	0	0	x	x

## Sheet: Table S8
Table S8. Concentration (copies/µl) of L68 common and male allele, their ratio (common-to-male) and number of positive and total droplets measured per replicate for each dilution of a male and female DNA sample, including an no-template control (NTC).
	Common		Male
Sample	Concentration	Positive	Concentration	Positive	Total	Ratio C / M
Male	676.5	1676	81.95	213	16927	8.2
Male	720.5	1920	85.8	239	18200	8.4
Male	671	1810	77.55	218	18351	8.7
Male	676.5	1737	95.15	256	17503	7.1
Male	671	1666	83.6	217	16870	8
Male	709.5	1696	69.3	174	16375	10.2
Male 1:4	175.45	486	18.15	51	18144	9.6
Male 1:4	168.85	447	22	59	17379	7.7
Male 1:4	171.05	466	22	60	17845	7.9
Male 1:4	173.25	472	18.7	52	17880	9.2
Male 1:4	166.65	427	18.7	49	16772	8.8
Male 1:4	177.65	460	23.1	61	16984	7.6
Male 1:16	46.2	120	3.85	10	16917	12
Male 1:16	39.6	113	6.05	17	18617	6.7
Male 1:16	46.2	116	7.7	20	16396	5.8
Male 1:16	41.25	108	9.35	24	16989	4.5
Male 1:16	37.4	96	7.7	20	16590	4.8
Male 1:16	38.5	107	4.675	13	17958	8.3
Male 1:64	11	30	0.77	2	17347	15
Male 1:64	7.15	21	0.99	3	19579	7
Male 1:64	4.73	13	2.915	8	17878	1.6
Male 1:64	9.35	26	0.715	2	17770	13
Male 1:64	9.35	25	1.1	3	17294	8
Male 1:64	8.8	23	0.385	1	17361	23
Male 1:256	3.355	9	0	0	17459	x
Male 1:256	1.76	5	0.33	1	18204	5
Male 1:256	3.41	9	0	0	17203	x
Male 1:256	1.815	5	0.715	2	17702	2.5
Male 1:256	2.64	7	0.77	2	17184	3.5
Male 1:256	1.76	5	0.33	1	18102	5
Female	786.5	1963	0.77	2	17157	1000
Female	775.5	1917	0.385	1	16918	2000
Female	775.5	2017	0.385	1	17872	2100
Female	764.5	1908	0	0	17105	x
Female	770	1826	0	0	16275	x
Female	742.5	1884	0	0	17424	x
Female 1:4	191.95	509	0	0	17392	x
Female 1:4	177.1	458	0	0	16962	x
Female 1:4	188.1	518	0	0	18068	x
Female 1:4	172.7	433	0	0	16443	x
Female 1:4	174.35	480	0	0	18071	x
Female 1:4	182.05	473	0	0	17060	x
Female 1:16	42.9	116	0	0	17542	x
Female 1:16	47.3	136	0	0	18730	x
Female 1:16	42.35	125	0	0	19045	x
Female 1:16	50.05	133	0	0	17324	x
Female 1:16	37.4	108	0	0	18746	x
Female 1:16	42.9	124	0	0	18795	x
Female 1:64	10.45	31	0	0	18700	x
Female 1:64	13.2	38	0	0	18496	x
Female 1:64	11.55	33	0	0	18901	x
Female 1:64	8.25	25	0	0	19126	x
Female 1:64	8.25	25	0	0	19278	x
Female 1:64	8.25	24	0	0	18614	x
Female 1:256	3.025	9	0	0	19413	x
Female 1:256	3.685	11	0	0	19271	x
Female 1:256	1.32	4	0	0	19383	x
Female 1:256	2.145	6	0	0	18317	x
Female 1:256	1.76	5	0	0	18318	x
Female 1:256	1.76	5	0	0	18529	x
NTC	0	0	0	0	17100	x
NTC	0	0	0	0	16302	x
NTC	0	0	0	0	18945	x
NTC	0	0	0	0	18943	x
NTC	0	0	0	0	18969	x
NTC	0	0	0	0	18581	x

## Sheet: Table S9
Table S9. Observed common-to-male allele ratios for locus 68 and the expected common-to-male allele ratios based on the average common-to-male allele ratio in males (7:1) in mock samples. To compare observed data to the expected value we used One-Sample Wilcoxon Signed Rank Tests.
Ratio	Observed	Expected	p-value
1M	7.9	7	1
1M	3.16
1M	8.1
3M:1F	6.6	9.3	0.25
3M:1F	8.6
3M:1F	8.7
2M:1F	9.2	10.5	0.25
2M:1F	7
2M:1F	8.5
1M:1F	17.3	14	1
1M:1F	7.1
1M:1F	15
2M:2F	11.8		0.25
2M:2F	11.6
2M:2F	13.3
1M:2F	29	21	0.75
1M:2F	12.3
1M:2F	26
1M:3F	33	28	1
1M:3F	13.1
1M:3F	42
